# Supplementary material for: GATS tag system is compatible with biotin labelling methods for protein analysis
Source: Sci Rep. 2023 Jun 23;13:10243. doi: 10.1038/s41598-023-36858-y (PMC10290147; doi:10.1038/s41598-023-36858-y)
Supplement: Supplementary file 2 — Supplementary Table 1. [file 41598_2023_36858_MOESM2_ESM.xlsx]

## Sheet: Sheet1
name	primer
321_pcDNA3.4_RbGK_linearIF_R	CGCGGTACCGTCGACTGCAG
322_pcDNA3.4_RbG_linearIF_F	GGACACACCCAGCTCCACGGTGAC
321_pcDNA3.4_RbGK_linearIF_R	CGCGGTACCGTCGACTGCAG
323_pcDNA3.4_RbK_linearIF_F	GCAACTGGAACAGTCACCATCGTGTG
324_ISAAC_RbGK_Ins_IF_F	CTGCAGTCGACGGTACCGCG
325_ISAAC_RbGamma_Ins_IF_R	GTCACCGTGGAGCTGGGTGTGTCC
324_ISAAC_RbGK_Ins_IF_F	CTGCAGTCGACGGTACCGCG
326_ISAAC_RbKappa_Ins_IF_R	CACACGATGGTGACTGTTCCAGTTGC
Fw_Xho1_GAMA5-A	gagactcgagATGGAGGAGAACGAGCTCG
Rv_Not1_GAMA5-A	tctcgcggccgcTTACGTCACCTGGAGCGCG
Fw_Xho1_GAMA5-B	gagactcgagATGAAGACCAACCTGAGCGCG
Rv_Not1_GAMA5-B	tctcgcggccgcTTACTCCGTCTTCTCGCCCGAG
Fw_Xho1_GAMA5-C	gagactcgagATGCCTCTGATCGCCGTGGTC
Rv_Not1_GAMA5-C	tctcgcggccgcTTACCCAGCCTTCGCGTTTGG
GAMA5-A-1-Fw	ACCAAGTATGTGCTGATCTACGAGAAGTAAgcggccgcactagttttg
GAMA5-A-1-Rv	AGAGAAGTTGTTCACGAGCTCGTTCTCCTCctcgagatatccttcgtgccac
GAMA5-A-2-Fw	CTCAAGGAGATGGAGGAGAGCAAGCTCTAAgcggccgcactagttttg
GAMA5-A-2-Rv	CTCCTGCAGCTTCATCTTCTCGTAGATCAGctcgagatatccttcgtgccac
GAMA5-A-3-Fw	ACCAACCTGAGCGCGCTCCAGGTGACGTAAgcggccgcactagttttg
GAMA5-A-3-Rv	CTTGGAGTACTTCATCTTGAGCTTGCTCTCCTCctcgagatatccttcgtgccac
GAMA5-B-1-Fw	AACCCACAAAACAACAAGGACAAGAACTAAgcggccgcactagttttg
GAMA5-B-1-Rv	CGTCACCTGGAGCGCGCTCAGGTTGGTCTTctcgagatatccttcgtgccac
GAMA5-B-2-Fw	AACAACAACCCCAACAACTCCAGCACGTAAgcggccgcactagttttg
GAMA5-B-2-Rv	CTTGTTCGAAGCATCGTTCTTGTCCTTGTTctcgagatatccttcgtgccac
GAMA5-B-3-Fw	CACCGACCTCTCGGGCGAGAAGACGGAGTAAgcggccgcactagttttg
GAMA5-B-3-Rv	ACCACGGCGATCAGAGGCGTGCTGGAGTTGTTctcgagatatccttcgtgccac
GAMA5-C-1-Fw	GTCGATATCGCGACCCTCTCAGTCGGGTAAgcggccgcactagttttg
GAMA5-C-1-Rv	GTTGTTGTTGATGATGTCCTCCGTCTTctcgagatatccttcgtgccac
GAMA5-C-2-Fw	TTCCAAGGCCCAAACGCGAAGGCTGGGTAAgcggccgcactagttttg
GAMA5-C-2-Rv	GGTGTTCTGAACCCCGACTGAGAGGGTctcgagatatccttcgtgccac
spu primer	GCGTAGCATTTAGGTGACACT
SPA1868 primer	CCTGCGCTGGGAAGATAAAC
GST-S703 primer	GCTATCCCACAAATTGATAAG
spu primer	GCGTAGCATTTAGGTGACACT
AODA2303 primer	GTCAGACCCCGTAGAAAAGA
G3 Fw 18 epitope X/N	gagactcgagACCCTCTCAGTCGGGGTTCAGAACACCTTCCAAGGCCCAAACGCGAAGGCTGCTTAAgcggccgcgaga
G3 Rv 18 epitope X/N	tctcgcggccgcTTAAGCAGCCTTCGCGTTTGGGCCTTGGAAGGTGTTCTGAACCCCGACTGAGAGGGTctcgagtctc
G3 Fw K stop 13 epitope X/N	gagactcgagGTCGGGGTTCAGAACACCTTCCAAGGCCCAAACGCGAAGTAAgcggccgcgaga
G3 Rv K stop 13 epitope X/N	tctcgcggccgcTTACTTCGCGTTTGGGCCTTGGAAGGTGTTCTGAACCCCGACctcgagtctc
G3 Fw P-A 18 X/N	gagactcgagACCCTCTCAGTCGGGGTTCAGAACACCTTCCAAGGCGCTAACGCGAAGGCTGCTTAAgcggccgcgaga
G3 Rv P-A 18 X/N	tctcgcggccgcTTAAGCAGCCTTCGCGTTAGCGCCTTGGAAGGTGTTCTGAACCCCGACTGAGAGGGTctcgagtctc
G3 Fw Q-A 18 X/N	gagactcgagACCCTCTCAGTCGGGGTTCAGAACACCTTCGCTGGCCCAAACGCGAAGGCTGCTTAAgcggccgcgaga
G3 Rv Q-A 18 X/N	tctcgcggccgcTTAAGCAGCCTTCGCGTTTGGGCCAGCGAAGGTGTTCTGAACCCCGACTGAGAGGGTctcgagtctc
G3 Fw 10-F epitope X/N	gagactcgagACCCTCTCAGTCGGGGTTCAGAACACCTTCTAAgcggccgcgaga
G3 Rv 10-F epitope X/N	tctcgcggccgcTTAGAAGGTGTTCTGAACCCCGACTGAGAGGGTctcgagtctc
G3 Fw 9-T epitope X/N	gagactcgagACCCTCTCAGTCGGGGTTCAGAACACCTAAgcggccgcgaga
G3 Rv 9-T epitope X/N	tctcgcggccgcTTAGGTGTTCTGAACCCCGACTGAGAGGGTctcgagtctc
G3 Fw L10 epitope X/N	gagactcgagGCTCTCTCAGTCGGGGTTCAGAACACCTTCTAAgcggccgcgaga
G3 Rv L10 epitope X/N	tctcgcggccgcTTAGAAGGTGTTCTGAACCCCGACTGAGAGAGCctcgagtctc
G3 Fw S10 epitope X/N	gagactcgagGCTGCTTCAGTCGGGGTTCAGAACACCTTCTAAgcggccgcgaga
G3 Rv S10 epitope X/N	tctcgcggccgcTTAGAAGGTGTTCTGAACCCCGACTGAAGCAGCctcgagtctc
G3 Fw 8-N epitope X/N	gagactcgagACCCTCTCAGTCGGGGTTCAGAACTAAgcggccgcgaga
G3 Rv 8-N epitope X/N	tctcgcggccgcTTAGTTCTGAACCCCGACTGAGAGGGTctcgagtctc
G3 Fw 7-Q epitope X_N	GAGACTCGAGACCCTCTCAGTCGGGGTTCAGTAAGCGGCCGCGAGA
G3 Rv 7-Q epitope X_N	tctcgcggccgcTTACTGAACCCCGACTGAGAGGGTctcgagtctc
G3 Fw 6-V epitope X_N	gagactcgagACCCTCTCAGTCGGGGTTTAAgcggccgcgaga
G3 Rv 6-V epitope X_N	tctcgcggccgcTTAAACCCCGACTGAGAGGGTctcgagtctc
FLAG-Venus-His_Xho1_Fw	gagaCTCGAGatggattacaaggatgacgatgacaagatggtgagcaagggcgag
Venus_Spe1_Rv	tctcACTAGTcttgtacagctcgtccatgc
GATS-Venus-His_Xho1_Fw	gagaCTCGAGATGACCCTCTCAGTCGGGG
Venus_Spe1_Rv	tctcACTAGTcttgtacagctcgtccatgc
spu primer	GCGTAGCATTTAGGTGACACT
SPA1868 primer	CCTGCGCTGGGAAGATAAAC
AODA2303 primer	GTCAGACCCCGTAGAAAAGA
Fw_GATS-8N-V4P_X/N	gagactcgagACCCTCTCACCAGGGGTTCAGAACTAAgcggccgcgaga
Rv_GATS-8N-V4P_X/N	tctcgcggccgcTTAGTTCTGAACCCCTGGTGAGAGGGTctcgagtctc
Fw_GATS-8N-V6P_X/N	gagactcgagACCCTCTCAGTCGGGCCACAGAACTAAgcggccgcgaga
Rv_GATS-8N-V6P_X/N	tctcgcggccgcTTAGTTCTGTGGCCCGACTGAGAGGGTctcgagtctc
Fw_GATS-8N-NQ_X/N	gagactcgagACCCTCTCAGTCGGGGTTAACCAGTAAgcggccgcgaga
Rv_GATS-8N-NQ_X/N	tctcgcggccgcTTACTGGTTAACCCCGACTGAGAGGGTctcgagtctc
Fw_Xho1_Ripr5	GAGCTCGAGATGTGCGATCTGTCTTGCC
Rv_Not1_Ripr5_non-stop	GAGGCGGCCGCTATCCTTCTTCTTGTAGTTGTAGGTGC
Fw_Xho1_GAMA5	GAGCTCGAGATGGAGGAGAACGAGCTCG
Rv_Not1_GAMA5_non-stop	GAGGCGGCCGCTCCCAGCCTTCGCGTTTG
