# Supplementary material for: GATS tag system is compatible with biotin labelling methods for protein analysis
Source: Sci Rep. 2023 Jun 23;13:10243. doi: 10.1038/s41598-023-36858-y (PMC10290147; doi:10.1038/s41598-023-36858-y)
Supplement: Supplementary file 3 — Supplementary Table 2. [file 41598_2023_36858_MOESM3_ESM.xlsx]

## Sheet: Sheet1
Supplementary Table2	Sequences of GAMA fragments used in this study
	GAMA	MKYYTSLYVALIIALCQAVSALIRNSNTPQAFLIPELNNNEKNEFNNNEKNEMNNNLNNEFNNNEENCDIQKIAEEMMENLLNENDMYTNIMLSLQNRLSDDYLCSEPKYENICIHEKDKISLSFPCSNPKYEKLIHKFTFKKLCNSKAAFNNTLLKSFIEEDEEQNTFSLMLKQFKILLTCVDDELKDIYKESIDLLVDLKTSITELTQKLWSGKMVNVLKKREFLITGILCELRNGNKSPLISKSLEFENLGILKMNNEELLNEAYNAFSDYYYFFPYFIQKLLEKGGMIERLIKIHENLTKYRTKDMVNKINAQSKGEVLNNEDILNKLNAYKHYTKHGATSFIQSREVKIVNQNVNNDDTTKNQQQNVNNNEKLNNNNNNNNNQQVNNNNNNNNQ…
	GAMA-F	EENELVNNFSTKYVLIYEKMKLQELKEMEESKLKMKYSKTNLSALQVTNPQNNKDKNDASNKNNNPNNSSTPLIAVVTDLSGEKTEDIINNNVDIATLSVGVQNTFQGPNAKAG
	GAMA-F-A	EENELVNNFSTKYVLIYEKMKLQELKEMEESKLKMKYSKTNLSALQVT
	GAMA-F-B	KTNLSALQVTNPQNNKDKNDASNKNNNPNNSSTPLIAVVTDLSGEKTE
	GAMA-F-C	PLIAVVTDLSGEKTEDIINNNVDIATLSVGVQNTFQGPNAKAG
	GAMA-F-A-1	EENELVNNFSTKYVLIYEK
	GAMA-F-A-2	LIYEKMKLQELKEMEESKL
	GAMA-F-A-3	EESKLKMKYSKTNLSALQVT
	GAMA-F-B-1	KTNLSALQVTNPQNNKDKN
	GAMA-F-B-2	NKDKNDASNKNNNPNNSST
	GAMA-F-B-3	NNSSTPLIAVVTDLSGEKTE
	GAMA-F-C-1	KTEDIINNNVDIATLSVG
	GAMA-F-C-2	TLSVGVQNTFQGPNAKAG
	GAMA_URL	https://plasmodb.org/plasmo/app/record/gene/PF3D7_0828800
	Ripr	MFRIFFTLLIIILIKKTSAIDLIEGIFYEKNEIDKLTFSLDHRVRDNLKTDLILNNNGENDYAYLNKYVYTILNRDSTEKIKTFFSHNKDMKSCDYFISKEYNSSDKTNQICYKKTFCGVVIPNSEEIKTNKITNDKLYCAHFNSTHIIIYYISQPLLLEPHVVYEETFFEKGKNDQINCQGMYISLRSVHVHTHNAILQQETLTYIKNLCDGKNNCKFDFDSIKYENKSLTHYLFFINIQYQCISPLNLQENEMCDVYNDDTHKATCKYGFNKIELLKNVCEENYRCTQDICSVNQFCDGENETCTCKTSLLPSAKNNCEYNDLCTVLNCPENSTCEQIGNGKKAECKCENGKYYHNNKCYTKNDLELAIKIEPHKKEKFYKNNLYQGKALKPEYIFM…
	Ripr-F	CDLSCPSNKVCVIENGKQTCKCSERFVLENGVCICANDYKMEDGINCIAKNKCKRKEYENICTNPNEMCAYNEETDIVKCECKEHYYRSSRGECILNDYCKDINCKENEECSIVNFKPECVCKENLKKNNKGECIYENSCLINEGNCPKDSKCIYREYKPHECVCNKQGHVAVNGKCVLEDKCVHNKKCSENSICVNVMNKEPICVCTYNYYKKD
	Ripr_URL	https://plasmodb.org/plasmo/app/record/gene/PF3D7_0323400
